# Supplementary material for: Coulomb interactions and migrating Dirac cones imaged by local quantum oscillations in twisted graphene
Source: Nat Phys. 2025 Feb 14;21(3):421–9. doi: 10.1038/s41567-025-02786-z (PMC11908974; doi:10.1038/s41567-025-02786-z)
Supplement: Supplementary file 3 — Statistical source data. [file 41567_2025_2786_MOESM3_ESM.csv]

Fig 2b	Fig 2b	Fig 2c	Fig 2c	Fig 2d	Fig 2d	Fig 2e	Fig 2e	Fig 2f	Fig 2f
-0.40036	20.305	1.0435	0.024301	0	3.28E-08	1.3554	0.040842	0.1	0.0037557
-0.38253	28.393	1.6674	0.048602	0.1	0.00036894	1.8902	0.057178	0.2	0.0068561
-0.36471	16.022	2.113	0.072902	0.2	0.0010424	2.318	0.06215	0.3	0.0095218
-0.34688	17.189	2.523	0.097203	0.3	0.0019777	2.7012	0.071473	0.4	0.011821
-0.32906	24.721	2.8795	0.1215	0.4	0.0031388	3.0399	0.079414	0.5	0.014127
-0.31123	32.454	3.2004	0.1458	0.5	0.0045264	3.3697	0.075235	0.6	0.016384
-0.2934	35.764	3.539	0.17011	0.6	0.0061358	3.6638	0.1021	0.7	0.019097
-0.27558	40.515	3.7886	0.19441	0.7	0.0080116	3.9312	0.089341	0.8	0.022535
-0.25775	39.615	4.0738	0.21871	0.8	0.010225	4.154	0.15883	0.9	0.024785
-0.23993	34.27	4.2342	0.24301	0.9	0.01266	4.2877	0.23824	1	0.026456
-0.2221	41.218	4.3412	0.26731	1	0.015258	4.3947	0.23824	1.1	0.030495
-0.20428	44.611	4.4481	0.29161	1.1	0.018254	4.5194	0.17868	1.2	0.031938
-0.18645	39.19	4.5907	0.31591	1.2	0.021391	4.6709	0.15883	1.3	0.037584
-0.16863	52.572	4.7512	0.34021	1.3	0.025082	4.8225	0.17868	1.4	0.037314
-0.1508	51.474	4.8938	0.36451	1.4	0.028748	4.9651	0.17868	1.5	0.040977
-0.13298	59.1	5.0364	0.38881	1.5	0.032773	5.0988	0.20421	1.6	0.043603
-0.11515	48.291	5.1611	0.41311	1.6	0.037056	5.2146	0.23824	1.7	0.046568
-0.097326	41.323	5.2681	0.43741	1.7	0.04163	5.3305	0.20421	1.8	0.049271
-0.079501	34.422	5.3929	0.46172	1.8	0.046469	5.4553	0.20421	1.9	0.049816
-0.061676	16.603	5.5176	0.48602	1.9	0.051362	5.58	0.20421	2	0.051529
-0.04385	9.7261	5.6424	0.51032	2	0.056424	5.7048	0.20421	2.1	0.056304
-0.026025	0.75634	5.7672	0.53462	2.1	0.061954	5.8207	0.23824	2.2	0.060174
-0.0081996	-3.9813	5.8742	0.55892	2.2	0.067865	5.9365	0.20421	2.3	0.058185
0.0096257	-13.091	5.9989	0.58322	2.3	0.07358	6.0613	0.20421	2.4	0.055396
0.027451	-21.824	6.1237	0.60752	2.4	0.079021	1.5872	0.046112	2.5	0.045095
0.045276	-27.962	1.3109	0.036451	2.5	0.083451	2.0952	0.054979	2.6	0.047924
0.063102	-29.283	1.8635	0.060752	2.6	0.088158	2.5319	0.06215	2.7	0.054038
0.080927	-37.925	2.3269	0.085053	2.7	0.093466	2.9062	0.075235	2.8	0.058804
0.098752	-51.551	2.7369	0.10935	2.8	0.099242	3.236	0.079414	2.9	0.054558
0.11658	-49.978	3.0756	0.13365	2.9	0.1046	3.5301	0.095297	3	0.066508
0.1344	-58.942	3.3964	0.15796	3	0.11113	3.7975	0.095297	3.1	0.074215
0.15223	-62.646	3.6638	0.18226	3.1	0.11842	4.056	0.1021	3.2	0.075327
0.17005	-47.783	3.9312	0.20656	3.2	0.12582	4.2431	0.20421	3.3	0.076564
0.18788	-38.619	4.1807	0.23086	3.3	0.13334	4.3501	0.28589	3.4	0.080854
0.2057	-39.003	4.3055	0.25516	3.4	0.14128	4.457	0.20421	3.5	0.078777
0.22353	-36.945	4.3947	0.27946	3.5	0.14902	4.5996	0.15883	3.6	0.080528
0.24135	-26.21	4.5194	0.30376	3.6	0.15693	4.7512	0.17868	3.7	0.082399
0.25918	-35.231	4.6799	0.32806	3.7	0.16503	4.8938	0.17868	3.8	0.080849
0.27701	-49.669	4.8225	0.35236	3.8	0.17297	5.0275	0.20421	3.9	0.083832
0.29483	-34.892	4.9651	0.37666	3.9	0.1812	5.1522	0.20421	4	0.10511
0.31266	-21.781	5.0898	0.40096	4	0.19153	5.2681	0.23824	4.1	0.10714
0.33048	-30.868	5.2146	0.42526	4.1	0.20205	5.3929	0.17868	4.2	0.11507
0.34831	-21.496	5.3216	0.44956	4.2	0.21335	5.5176	0.23824	4.3	0.26844
0.36613	-22.174	5.4642	0.47387	4.3	0.23972	5.6335	0.20421	4.4	0.16192
0.38396	-20.781	5.5711	0.49817	4.4	0.25563	5.7583	0.20421	4.5	0.14455
0.40178	-31.452	5.6959	0.52247	4.5	0.26982	5.8831	0.20421	4.6	0.13767
0.41961	-21.414	5.8207	0.54677	4.6	0.28335	6.0078	0.20421	4.7	0.11406
0.43743	-15.317	5.9455	0.57107	4.7	0.29455			4.8	0.1247
0.45526	-18.299	6.0702	0.59537	4.8	0.3068			4.9	0.14914
0.47308	-21.302			4.9	0.32145			5	0.1836
0.49091	-20.879			5	0.33948			5.1	0.23044
0.50873	-17.089			5.1	0.36212			5.2	0.23452
0.52656	-24.967			5.2	0.38515			5.3	0.21725
0.54439	-28.063			5.3	0.40649			5.4	0.21331
0.56221	-22.463			5.4	0.42745			5.5	0.20615
0.58004	-19.22			5.5	0.44769			5.6	0.20557
0.59786	-19.352			5.6	0.46789			5.7	0.20073
0.61569	-18.091			5.7	0.4876			5.8	0.19952
0.63351	-16.746			5.8	0.5072			5.9	0.19986
0.65134	-15.992			5.9	0.52683			6	0.19864
0.66916	-17.32			6	0.54634
0.68699	-22.438
0.70481	-33.457
0.72264	-34.18
0.74046	-31.348
0.75829	-26.75
0.77611	-21.407
0.79394	-18.543
0.81176	-11.81
0.82959	-5.1254
0.84742	6.4577
0.86524	22.829
0.88307	29.432
0.90089	32.664
0.91872	38.221
0.93654	43.004
0.95437	43.963
0.97219	50.823
0.99002	47.715
1.0078	47.735
1.0257	50.008
1.0435	65.542
1.0613	63.639
1.0791	58.372
1.097	55.582
1.1148	52.729
1.1326	32.098
1.1504	12.244
1.1683	-3.5998
1.1861	-18.92
1.2039	-39.262
1.2217	-51.436
1.2396	-55.726
1.2574	-53.993
1.2752	-58.967
1.293	-64.396
1.3109	-71.998
1.3287	-68.069
1.3465	-67.706
1.3643	-59.505
1.3822	-61.009
1.4	-53.755
1.4178	-43.67
1.4357	-36.845
1.4535	-22.677
1.4713	-23.094
1.4891	-10.304
1.507	-0.86452
1.5248	14.8
1.5426	14.375
1.5604	30.504
1.5783	43.002
1.5961	46.769
1.6139	54.007
1.6317	57.838
1.6496	59.609
1.6674	64.248
1.6852	61.787
1.703	55.306
1.7209	36.957
1.7387	25.743
1.7565	0.41549
1.7743	-18.047
1.7922	-31.87
1.81	-50.068
1.8278	-64.887
1.8456	-67.916
1.8635	-81.785
1.8813	-79.277
1.8991	-66.999
1.9169	-66.134
1.9348	-53.369
1.9526	-37.978
1.9704	-32.302
1.9882	-5.256
2.0061	10.136
2.0239	28.965
2.0417	44.376
2.0595	48.854
2.0774	59.584
2.0952	82.654
2.113	87.426
2.1308	78.195
2.1487	63.133
2.1665	47.865
2.1843	33.4
2.2021	29.582
2.22	13.952
2.2378	-7.0753
2.2556	-32.388
2.2734	-55.176
2.2913	-75.626
2.3091	-96.579
2.3269	-104.64
2.3447	-99.118
2.3626	-91.894
2.3804	-90.012
2.3982	-62.562
2.416	-29.898
2.4339	1.7405
2.4517	28.3
2.4695	48.082
2.4873	73.489
2.5052	96.169
2.523	99.168
2.5408	90.347
2.5586	76.611
2.5765	57.468
2.5943	39.416
2.6121	25.586
2.6299	7.9053
2.6478	-3.6948
2.6656	-35.667
2.6834	-63.687
2.7012	-81.725
2.7191	-104.88
2.7369	-113.34
2.7547	-103.58
2.7725	-88.019
2.7904	-35.27
2.8082	2.1153
2.826	35.258
2.8439	71.458
2.8617	94.596
2.8795	109.71
2.8973	101.77
2.9152	80.184
2.933	65.601
2.9508	47.549
2.9686	24.071
2.9865	3.6541
3.0043	-16.8
3.0221	-39.419
3.0399	-61.152
3.0578	-80.33
3.0756	-86.418
3.0934	-65.64
3.1112	-36.021
3.1291	-23.617
3.1469	20.812
3.1647	56.919
3.1825	91.287
3.2004	100.98
3.2182	98.941
3.236	84.625
3.2538	57.768
3.2717	32.808
3.2895	1.6272
3.3073	-23.928
3.3251	-23.592
3.343	-42.716
3.3608	-52.22
3.3786	-65.147
3.3964	-68.072
3.4143	-59.747
3.4321	-20.458
3.4499	3.9712
3.4677	38.238
3.4856	65.212
3.5034	67.941
3.5212	74.4
3.539	80.127
3.5569	61.818
3.5747	29.465
3.5925	-2.7783
3.6103	-28.18
3.6282	-49.314
3.646	-53.968
3.6638	-57.083
3.6816	-45.8
3.6995	-28.15
3.7173	-5.8941
3.7351	17.004
3.7529	38.914
3.7708	49.492
3.7886	54.458
3.8064	53.091
3.8242	51.202
3.8421	47.066
3.8599	36.655
3.8777	19.57
3.8955	-9.122
3.9134	-52.468
3.9312	-68.134
3.949	-61.938
3.9668	-32.116
3.9847	-17.987
4.0025	3.2482
4.0203	26.606
4.0381	38.478
4.056	55.793
4.0738	61.211
4.0916	54.889
4.1094	41.102
4.1273	16.527
4.1451	-28.507
4.1629	-68.612
4.1807	-80.286
4.1986	-37.665
4.2164	34.908
4.2342	72.938
4.252	45.353
4.2699	-7.8769
4.2877	-42.29
4.3055	-45.996
4.3234	-6.6363
4.3412	32.714
4.359	32.652
4.3768	7.8177
4.3947	-7.1423
4.4125	7.2577
4.4303	21.216
4.4481	34.374
4.466	28.923
4.4838	-17
4.5016	-45.944
4.5194	-65.055
4.5373	-41.566
4.5551	8.3083
4.5729	62.224
4.5907	78.811
4.6086	67.344
4.6264	13.806
4.6442	-46.714
4.662	-86
4.6799	-104.21
4.6977	-53.466
4.7155	14.223
4.7333	84.883
4.7512	108.43
4.769	83.34
4.7868	18.097
4.8046	-61.022
4.8225	-107.8
4.8403	-85.251
4.8581	-2.9376
4.8759	83.972
4.8938	114.95
4.9116	87.832
4.9294	19.186
4.9472	-77.086
4.9651	-106.76
4.9829	-60.413
5.0007	9.3306
5.0185	68.169
5.0364	82.506
5.0542	32.512
5.072	-62.318
5.0898	-107.03
5.1077	-78.317
5.1255	-3.9196
5.1433	71.915
5.1611	86.589
5.179	14.333
5.1968	-80.562
5.2146	-99.196
5.2324	-47.791
5.2503	23.942
5.2681	61.408
5.2859	46.345
5.3037	-18.629
5.3216	-78.606
5.3394	-72.545
5.3572	-13.907
5.375	43.974
5.3929	75.355
5.4107	46.903
5.4285	-15.59
5.4463	-72.53
5.4642	-84.385
5.482	-19.082
5.4998	58.797
5.5176	85.949
5.5355	42.388
5.5533	-16.373
5.5711	-58.023
5.5889	-59.437
5.6068	-1.5952
5.6246	54.239
5.6424	68.855
5.6602	31.217
5.6781	-3.8347
5.6959	-42.797
5.7137	-37.699
5.7316	-2.3055
5.7494	33.332
5.7672	34.501
5.785	7.1963
5.8029	-27.967
5.8207	-47.267
5.8385	-22.056
5.8563	14.656
5.8742	43.705
5.892	37.426
5.9098	0.31929
5.9276	-29.586
5.9455	-28.72
5.9633	-1.7311
5.9811	36.544
5.9989	49.99
6.0168	25.981
6.0346	-1.2587
6.0524	-40.822
6.0702	-44.267
6.0881	-9.281
6.1059	18.872
6.1237	25.761
6.1415	22.758
