# Supplementary material for: Coulomb interactions and migrating Dirac cones imaged by local quantum oscillations in twisted graphene
Source: Nat Phys. 2025 Feb 14;21(3):421–9. doi: 10.1038/s41567-025-02786-z (PMC11908974; doi:10.1038/s41567-025-02786-z)
Supplement: Supplementary file 4 — Statistical source data. [file 41567_2025_2786_MOESM4_ESM.csv]

Fig. 3b	Fig. 3b	Fig. 3c	Fig. 3c	Fig. 3d	Fig. 3d
-0.2557	-18.831	0.9325	0.032025	0.05	0.003064
-0.23788	-18.827	1.289	0.04476	0.15	0.0055933
-0.22005	-19.09	1.5731	0.049143	0.25	0.007768
-0.20223	-19.851	2.2309	0.08297	0.35	0.0096441
-0.1844	-21.142	2.3824	0.093341	0.45	0.011525
-0.16658	-22.634	2.525	0.093341	0.55	0.013366
-0.14875	-24.237	2.6944	0.067885	0.65	0.01558
-0.13093	-25.84	2.8994	0.062228	0.75	0.018384
-0.1131	-27.334	3.1133	0.062228	0.85	0.02022
-0.095276	-28.354	3.3183	0.067885	0.95	0.021583
-0.077451	-28.56	0.76925	0.029869	1.05	0.024878
-0.059626	-27.89	1.1525	0.041485	1.15	0.026056
-0.0418	-26.074	1.4466	0.049782	1.25	0.030662
-0.023975	-22.708	2.1329	0.062228	1.35	0.030442
-0.0061497	-17.73	2.3111	0.093341	1.45	0.03343
0.011676	-11.323	2.4537	0.093341	1.55	0.035572
0.029501	-4.0563	2.6142	0.074673	1.65	0.037991
0.047326	3.6299	2.8013	0.067885	1.75	0.040196
0.065152	10.773	3.0063	0.062228	1.85	0.04064
0.082977	16.983	3.2113	0.067885	1.95	0.042039
0.1008	22.062	3.4074	0.067885	2.05	0.098634
0.11863	25.873			2.15	0.10296
0.13645	28.238			2.25	0.10916
0.15428	29.3			2.35	0.10116
0.1721	29.327			2.45	0.097142
0.18993	28.382			2.55	0.095852
0.20775	26.97			2.65	0.044085
0.22558	25.305			2.75	0.047973
0.2434	23.67			2.85	0.044509
0.26123	22.31			2.95	0.054258
0.27906	20.799			3.05	0.060546
0.29688	19.12			3.15	0.061453
0.31471	17.286			3.25	0.062462
0.33253	15.251			3.35	0.065962
0.35036	13.327			3.45	0.064268
0.36818	11.267			3.55	0.065696
0.38601	8.9895			3.65	0.067222
0.40383	6.3122			3.75	0.065958
0.42166	2.796			3.85	0.068392
0.43948	-1.8526			3.95	0.085751
0.45731	-7.3192			4.05	0.087404
0.47513	-13.108			4.15	0.093877
0.49296	-18.31			4.25	0.219
0.51078	-22.35			4.35	0.1321
0.52861	-24.578			4.45	0.11792
0.54643	-24.791			4.55	0.11231
0.56426	-22.862			4.65	0.093055
0.58209	-19.282			4.75	0.10173
0.59991	-14.448			4.85	0.12167
0.61774	-8.8546			4.95	0.14978
0.63556	-3.2477			5.05	0.188
0.65339	1.905			5.15	0.19132
0.67121	6.2216			5.25	0.17724
0.68904	9.5809			5.35	0.17402
0.70686	11.671			5.45	0.16818
0.72469	12.653			5.55	0.16771
0.74251	12.433			5.65	0.16376
0.76034	11.398			5.75	0.16277
0.77816	10.014			5.85	0.16305
0.79599	8.7344			5.95	0.16206
0.81381	7.476
0.83164	6.2123
0.84947	4.6861
0.86729	2.7639
0.88512	0.39372
0.90294	-2.3863
0.92077	-5.4228
0.93859	-8.3933
0.95642	-10.884
0.97424	-12.359
0.99207	-12.523
1.0099	-11.433
1.0277	-9.2456
1.0455	-6.3616
1.0634	-2.9776
1.0812	0.50654
1.099	3.7874
1.1168	6.4836
1.1347	8.3959
1.1525	9.3211
1.1703	9.3632
1.1881	8.6822
1.206	7.089
1.2238	4.7816
1.2416	2.026
1.2594	-0.52207
1.2773	-2.5515
1.2951	-3.7071
1.3129	-4.0877
1.3307	-3.5169
1.3486	-2.1617
1.3664	0.12816
1.3842	2.9791
1.402	5.7709
1.4199	7.8996
1.4377	9.1173
1.4555	9.1112
1.4734	8.137
1.4912	6.3348
1.509	4.1662
1.5268	2.0643
1.5447	0.30773
1.5625	-0.79801
1.5803	-1.0297
1.5981	-0.55002
1.616	0.29155
1.6338	1.0504
1.6516	1.4716
1.6694	1.961
1.6873	2.5631
1.7051	3.4555
1.7229	4.1978
1.7407	4.7188
1.7586	4.8329
1.7764	4.5861
1.7942	3.9925
1.812	3.248
1.8299	2.416
1.8477	1.5521
1.8655	0.74486
1.8833	0.20985
1.9012	-0.039889
1.919	-0.2163
1.9368	-0.59846
1.9546	-1.5913
1.9725	-3.3232
1.9903	-5.5242
2.0081	-7.3241
2.0259	-8.2385
2.0438	-7.5854
2.0616	-5.2132
2.0794	-1.237
2.0972	3.6011
2.1151	7.9307
2.1329	10.546
2.1507	10.583
2.1685	7.4065
2.1864	1.3329
2.2042	-5.8428
2.222	-11.01
2.2398	-11.791
2.2577	-7.1769
2.2755	0.85201
2.2933	8.1182
2.3111	10.408
2.329	6.6635
2.3468	-0.81908
2.3646	-7.4211
2.3824	-9.4501
2.4003	-6.0263
2.4181	0.48566
2.4359	5.8593
2.4537	7.2758
2.4716	4.5434
2.4894	-0.21902
2.5072	-4.1633
2.525	-5.4334
2.5429	-3.6986
2.5607	-0.13
2.5785	3.371
2.5963	5.3221
2.6142	4.958
2.632	2.6395
2.6498	-0.67973
2.6676	-3.7236
2.6855	-5.6751
2.7033	-6.0574
2.7211	-4.8352
2.7389	-2.5973
2.7568	-0.16709
2.7746	1.7526
2.7924	2.5799
2.8102	2.3681
2.8281	1.2651
2.8459	-0.29066
2.8637	-1.6936
2.8816	-2.8814
2.8994	-3.3265
2.9172	-2.8565
2.935	-1.6739
2.9529	0.063189
2.9707	1.9043
2.9885	3.2976
3.0063	3.9286
3.0242	3.47
3.042	2.3199
3.0598	0.89302
3.0776	-0.3666
3.0955	-1.2412
3.1133	-1.5269
3.1311	-1.2472
3.1489	-0.53651
3.1668	0.60833
3.1846	1.8805
3.2024	2.7272
3.2202	2.7935
3.2381	2.0451
3.2559	0.61711
3.2737	-0.90677
3.2915	-2.1351
3.3094	-2.7402
3.3272	-2.6392
3.345	-1.9361
3.3628	-0.89296
3.3807	0.099426
3.3985	0.77008
3.4163	0.84088
3.4341	0.47673
3.452	-0.18347
3.4698	-0.92446
3.4876	-1.498
3.5054	-1.5759
3.5233	-0.94591
3.5411	0.19561
3.5589	1.2955
3.5767	1.8521
3.5946	1.7844
3.6124	1.3102
3.6302	0.78027
3.648	0.38475
