# Supplementary material for: Coulomb interactions and migrating Dirac cones imaged by local quantum oscillations in twisted graphene
Source: Nat Phys. 2025 Feb 14;21(3):421–9. doi: 10.1038/s41567-025-02786-z (PMC11908974; doi:10.1038/s41567-025-02786-z)
Supplement: Supplementary file 5 — Statistical source data. [file 41567_2025_2786_MOESM5_ESM.csv]

Fig 4e	Fig 4e	Fig 4f	Fig 4f	Fig 4g	Fig 4g
-1.587	2.0311	0.24014	0.019755	-0.67421	0.026869
-1.5834	1.9166	0.49148	0.026669	-0.52557	0.030608
-1.5798	1.8054	0.71786	0.023883	-0.37453	0.032412
-1.5763	1.706	0.91216	0.038099	-0.22496	0.026427
-1.5727	1.6298	1.0494	0.045718	-0.074858	0.03592
-1.5691	1.5764	0.14235	0.020037	0.074955	0.028304
-1.5656	1.5316	0.38631	0.028073	0.2253	0.023014
-1.562	1.496	0.602	0.025002	0.37457	0.031891
-1.5584	1.4681	0.8159	0.028574	0.52504	0.031428
-1.5549	1.4402	0.98346	0.042109	0.67455	0.028355
-1.5513	1.4043	1.1082	0.050004	0.1	0.0037557
-1.5477	1.3413	-0.12681	0.022493	0.2	0.0068561
-1.5442	1.2451	-0.398	0.019755	0.3	0.0095218
-1.5406	1.1009	-0.65647	0.025002	0.4	0.011821
-1.537	0.9002	-0.87572	0.027121	0.5	0.014127
-1.5335	0.65081	-1.0575	0.037213	0.6	0.016384
-1.5299	0.35057	-1.2091	0.038099	0.7	0.019097
-1.5263	0.0077608	-1.357	0.039028	0.8	0.022535
-1.5228	-0.35777	-0.28036	0.016496	0.9	0.024785
-1.5192	-0.72242	-0.54952	0.029632	1	0.026456
-1.5157	-1.0707	-0.76699	0.023531	1.1	0.030495
-1.5121	-1.384	-0.97198	0.034046	1.2	0.031938
-1.5085	-1.6419	-1.1324	0.037213	1.3	0.037584
-1.505	-1.8229	-1.2928	0.034046	1.4	0.037314
-1.5014	-1.9139	-1.4372	0.047063	1.5	0.040977
-1.4978	-1.9223			1.6	0.043603
-1.4943	-1.8436			1.7	0.046568
-1.4907	-1.6886			1.8	0.049271
-1.4871	-1.4786			1.9	0.049816
-1.4836	-1.2206			2	0.051529
-1.48	-0.91494			2.1	0.056304
-1.4764	-0.58023			2.2	0.060174
-1.4729	-0.22447			2.3	0.058185
-1.4693	0.14321			2.4	0.055396
-1.4657	0.51069			2.5	0.045095
-1.4622	0.87272			2.6	0.047924
-1.4586	1.2281			2.7	0.054038
-1.455	1.5631			2.8	0.058804
-1.4515	1.8734			2.9	0.054558
-1.4479	2.1506			3	0.066508
-1.4443	2.3735			3.1	0.074215
-1.4408	2.544			3.2	0.075327
-1.4372	2.6671			3.3	0.076564
-1.4337	2.7378			3.4	0.080854
-1.4301	2.747			3.5	0.078777
-1.4265	2.7037			3.6	0.080528
-1.423	2.6094			3.7	0.082399
-1.4194	2.4664			3.8	0.080849
-1.4158	2.2799			3.9	0.083832
-1.4123	2.057			4	0.10511
-1.4087	1.8039			4.1	0.10714
-1.4051	1.5366			4.2	0.11507
-1.4016	1.2572			4.3	0.26844
-1.398	0.97935			4.4	0.16192
-1.3944	0.71746			4.5	0.14455
-1.3909	0.48071			4.6	0.13767
-1.3873	0.2885			4.7	0.11406
-1.3837	0.156			4.8	0.1247
-1.3802	0.086608			4.9	0.14914
-1.3766	0.082358			5	0.1836
-1.373	0.16061			5.1	0.23044
-1.3695	0.31473			5.2	0.23452
-1.3659	0.53396			5.3	0.21725
-1.3624	0.80407			5.4	0.21331
-1.3588	1.1106			5.5	0.20615
-1.3552	1.4248			5.6	0.20557
-1.3517	1.7227			5.7	0.20073
-1.3481	1.9941			5.8	0.19952
-1.3445	2.2271			5.9	0.19986
-1.341	2.4116			6	0.19864
-1.3374	2.5532
-1.3338	2.6604
-1.3303	2.7402
-1.3267	2.8182
-1.3231	2.926
-1.3196	3.08
-1.316	3.2995
-1.3124	3.5943
-1.3089	3.9666
-1.3053	4.3928
-1.3017	4.8313
-1.2982	5.2512
-1.2946	5.626
-1.2911	5.9338
-1.2875	6.133
-1.2839	6.2024
-1.2804	6.1446
-1.2768	5.9495
-1.2732	5.6249
-1.2697	5.1777
-1.2661	4.6146
-1.2625	3.942
-1.259	3.1788
-1.2554	2.3388
-1.2518	1.4461
-1.2483	0.52539
-1.2447	-0.39959
-1.2411	-1.2994
-1.2376	-2.1581
-1.234	-2.9503
-1.2304	-3.6664
-1.2269	-4.2998
-1.2233	-4.8511
-1.2198	-5.3114
-1.2162	-5.6603
-1.2126	-5.8883
-1.2091	-5.9923
-1.2055	-5.9641
-1.2019	-5.7924
-1.1984	-5.4822
-1.1948	-5.0462
-1.1912	-4.492
-1.1877	-3.8441
-1.1841	-3.1103
-1.1805	-2.3002
-1.177	-1.4247
-1.1734	-0.50708
-1.1698	0.44493
-1.1663	1.412
-1.1627	2.3643
-1.1591	3.2676
-1.1556	4.0826
-1.152	4.7829
-1.1484	5.3585
-1.1449	5.7925
-1.1413	6.0798
-1.1378	6.2242
-1.1342	6.2523
-1.1306	6.1678
-1.1271	5.9737
-1.1235	5.6744
-1.1199	5.2802
-1.1164	4.7991
-1.1128	4.2289
-1.1092	3.5597
-1.1057	2.7961
-1.1021	1.9647
-1.0985	1.0819
-1.095	0.15658
-1.0914	-0.81508
-1.0878	-1.8179
-1.0843	-2.8438
-1.0807	-3.8991
-1.0771	-4.9772
-1.0736	-6.0327
-1.07	-7.0159
-1.0665	-7.8825
-1.0629	-8.5719
-1.0593	-9.0277
-1.0558	-9.2121
-1.0522	-9.1036
-1.0486	-8.6997
-1.0451	-8.0124
-1.0415	-7.079
-1.0379	-5.9407
-1.0344	-4.6553
-1.0308	-3.291
-1.0272	-1.9078
-1.0237	-0.55382
-1.0201	0.76067
-1.0165	2.0257
-1.013	3.2386
-1.0094	4.4205
-1.0058	5.5763
-1.0023	6.6957
-0.99872	7.76
-0.99515	8.7326
-0.99159	9.565
-0.98802	10.224
-0.98446	10.677
-0.98089	10.906
-0.97733	10.904
-0.97376	10.685
-0.9702	10.279
-0.96663	9.731
-0.96307	9.0827
-0.9595	8.3719
-0.95594	7.6221
-0.95237	6.8404
-0.94881	6.0155
-0.94524	5.1266
-0.94168	4.1565
-0.93811	3.0842
-0.93455	1.9177
-0.93098	0.68782
-0.92742	-0.56763
-0.92385	-1.8111
-0.92029	-3.019
-0.91672	-4.1652
-0.91316	-5.2223
-0.90959	-6.1723
-0.90602	-7.0057
-0.90246	-7.7074
-0.89889	-8.2608
-0.89533	-8.6553
-0.89176	-8.8807
-0.8882	-8.936
-0.88463	-8.8282
-0.88107	-8.5629
-0.8775	-8.1508
-0.87394	-7.6112
-0.87037	-6.9674
-0.86681	-6.2539
-0.86324	-5.5105
-0.85968	-4.759
-0.85611	-4.0171
-0.85255	-3.2655
-0.84898	-2.4875
-0.84542	-1.6777
-0.84185	-0.82477
-0.83829	0.077488
-0.83472	1.0308
-0.83116	2.0229
-0.82759	3.0189
-0.82403	3.9734
-0.82046	4.8755
-0.8169	5.6797
-0.81333	6.3525
-0.80977	6.8862
-0.8062	7.2999
-0.80264	7.6367
-0.79907	7.9257
-0.79551	8.1926
-0.79194	8.4638
-0.78838	8.7454
-0.78481	9.0302
-0.78125	9.2926
-0.77768	9.5035
-0.77412	9.633
-0.77055	9.6493
-0.76699	9.5322
-0.76342	9.2795
-0.75986	8.8824
-0.75629	8.3491
-0.75273	7.6868
-0.74916	6.8958
-0.7456	6.0139
-0.74203	5.07
-0.73847	4.0908
-0.7349	3.1163
-0.73134	2.1538
-0.72777	1.2444
-0.72421	0.41417
-0.72064	-0.32372
-0.71708	-0.95176
-0.71351	-1.462
-0.70995	-1.8642
-0.70638	-2.171
-0.70282	-2.4062
-0.69925	-2.6006
-0.69569	-2.7839
-0.69212	-2.9855
-0.68856	-3.2111
-0.68499	-3.4711
-0.68143	-3.7818
-0.67786	-4.1534
-0.6743	-4.5786
-0.67073	-5.0454
-0.66717	-5.5481
-0.6636	-6.0565
-0.66004	-6.541
-0.65647	-6.9743
-0.65291	-7.3248
-0.64934	-7.5621
-0.64578	-7.6714
-0.64221	-7.6332
-0.63865	-7.4461
-0.63508	-7.1171
-0.63152	-6.6531
-0.62795	-6.0755
-0.62439	-5.3918
-0.62082	-4.5958
-0.61725	-3.6862
-0.61369	-2.6611
-0.61012	-1.5024
-0.60656	-0.19369
-0.60299	1.2461
-0.59943	2.7927
-0.59586	4.4156
-0.5923	6.0684
-0.58873	7.7024
-0.58517	9.2613
-0.5816	10.715
-0.57804	12.062
-0.57447	13.303
-0.57091	14.43
-0.56734	15.452
-0.56378	16.381
-0.56021	17.215
-0.55665	17.959
-0.55308	18.593
-0.54952	19.082
-0.54595	19.4
-0.54239	19.524
-0.53882	19.407
-0.53526	19.013
-0.53169	18.337
-0.52813	17.375
-0.52456	16.13
-0.521	14.623
-0.51743	12.881
-0.51387	10.942
-0.5103	8.8352
-0.50674	6.6007
-0.50317	4.2754
-0.49961	1.8942
-0.49604	-0.49175
-0.49248	-2.8309
-0.48891	-5.072
-0.48535	-7.1679
-0.48178	-9.0793
-0.47822	-10.774
-0.47465	-12.234
-0.47109	-13.457
-0.46752	-14.432
-0.46396	-15.165
-0.46039	-15.672
-0.45683	-15.963
-0.45326	-16.027
-0.4497	-15.847
-0.44613	-15.43
-0.44257	-14.793
-0.439	-13.936
-0.43544	-12.872
-0.43187	-11.634
-0.42831	-10.239
-0.42474	-8.7105
-0.42118	-7.0766
-0.41761	-5.3687
-0.41405	-3.6346
-0.41048	-1.9397
-0.40692	-0.35343
-0.40335	1.0863
-0.39979	2.3555
-0.39622	3.4549
-0.39266	4.4026
-0.38909	5.233
-0.38553	5.988
-0.38196	6.6936
-0.3784	7.3616
-0.37483	8.0026
-0.37127	8.6183
-0.3677	9.1963
-0.36414	9.7302
-0.36057	10.232
-0.35701	10.684
-0.35344	11.075
-0.34988	11.401
-0.34631	11.661
-0.34275	11.86
-0.33918	12.025
-0.33561	12.165
-0.33205	12.282
-0.32848	12.375
-0.32492	12.45
-0.32135	12.514
-0.31779	12.564
-0.31422	12.607
-0.31066	12.656
-0.30709	12.724
-0.30353	12.837
-0.29996	13.016
-0.2964	13.275
-0.29283	13.626
-0.28927	14.069
-0.2857	14.611
-0.28214	15.242
-0.27857	15.964
-0.27501	16.747
-0.27144	17.547
-0.26788	18.316
-0.26431	19.007
-0.26075	19.566
-0.25718	19.944
-0.25362	20.098
-0.25005	20.006
-0.24649	19.646
-0.24292	19.004
-0.23936	18.077
-0.23579	16.875
-0.23223	15.407
-0.22866	13.693
-0.2251	11.763
-0.22153	9.6538
-0.21797	7.4042
-0.2144	5.0477
-0.21084	2.6104
-0.20727	0.088762
-0.20371	-2.4866
-0.20014	-5.0954
-0.19658	-7.7131
-0.19301	-10.32
-0.18945	-12.872
-0.18588	-15.321
-0.18232	-17.629
-0.17875	-19.77
-0.17519	-21.735
-0.17162	-23.544
-0.16806	-25.211
-0.16449	-26.737
-0.16093	-28.155
-0.15736	-29.49
-0.1538	-30.76
-0.15023	-31.982
-0.14667	-33.187
-0.1431	-34.39
-0.13954	-35.567
-0.13597	-36.689
-0.13241	-37.741
-0.12884	-38.688
-0.12528	-39.503
-0.12171	-40.152
-0.11815	-40.63
-0.11458	-40.944
-0.11102	-41.125
-0.10745	-41.198
-0.10389	-41.196
-0.10032	-41.133
-0.096756	-41.025
-0.093191	-40.858
-0.089626	-40.6
-0.086061	-40.229
-0.082496	-39.729
-0.07893	-39.076
-0.075365	-38.247
-0.0718	-37.245
-0.068235	-36.082
-0.06467	-34.772
-0.061105	-33.348
-0.05754	-31.847
-0.053975	-30.306
-0.05041	-28.757
-0.046845	-27.22
-0.04328	-25.71
-0.039715	-24.21
-0.03615	-22.696
-0.032585	-21.14
-0.02902	-19.533
-0.025455	-17.864
-0.021889	-16.123
-0.018324	-14.307
-0.014759	-12.425
-0.011194	-10.488
-0.0076292	-8.5207
-0.0040642	-6.5328
-0.00049911	-4.5497
0.003066	-2.5966
0.006631	-0.67764
0.010196	1.1969
0.013761	3.0364
0.017326	4.8509
0.020891	6.6564
0.024456	8.4777
0.028021	10.343
0.031586	12.275
0.035152	14.29
0.038717	16.384
0.042282	18.557
0.045847	20.807
0.049412	23.117
0.052977	25.465
0.056542	27.821
0.060107	30.133
0.063672	32.358
0.067237	34.454
0.070802	36.405
0.074367	38.181
0.077932	39.753
0.081497	41.108
0.085062	42.213
0.088627	43.047
0.092193	43.589
0.095758	43.819
0.099323	43.737
0.10289	43.351
0.10645	42.691
0.11002	41.789
0.11358	40.667
0.11715	39.347
0.12071	37.845
0.12428	36.183
0.12784	34.398
0.13141	32.522
0.13497	30.571
0.13854	28.574
0.1421	26.55
0.14567	24.533
0.14923	22.556
0.1528	20.64
0.15636	18.802
0.15993	17.065
0.16349	15.444
0.16706	13.961
0.17062	12.611
0.17419	11.373
0.17775	10.236
0.18132	9.1838
0.18488	8.1937
0.18845	7.2277
0.19201	6.2449
0.19558	5.2348
0.19914	4.1746
0.20271	3.0636
0.20627	1.9141
0.20984	0.73482
0.2134	-0.4669
0.21697	-1.6804
0.22053	-2.9059
0.2241	-4.1414
0.22766	-5.3927
0.23123	-6.6821
0.2348	-8.0326
0.23836	-9.4553
0.24193	-10.956
0.24549	-12.536
0.24906	-14.183
0.25262	-15.878
0.25619	-17.578
0.25975	-19.229
0.26332	-20.781
0.26688	-22.201
0.27045	-23.421
0.27401	-24.389
0.27758	-25.083
0.28114	-25.471
0.28471	-25.532
0.28827	-25.264
0.29184	-24.667
0.2954	-23.742
0.29897	-22.488
0.30253	-20.917
0.3061	-19.04
0.30966	-16.881
0.31323	-14.466
0.31679	-11.842
0.32036	-9.0626
0.32392	-6.1823
0.32749	-3.2681
0.33105	-0.36229
0.33462	2.5203
0.33818	5.3689
0.34175	8.1721
0.34531	10.933
0.34888	13.656
0.35244	16.32
0.35601	18.887
0.35957	21.307
0.36314	23.525
0.3667	25.48
0.37027	27.105
0.37383	28.352
0.3774	29.191
0.38096	29.611
0.38453	29.616
0.38809	29.223
0.39166	28.462
0.39522	27.38
0.39879	26.01
0.40235	24.351
0.40592	22.414
0.40948	20.22
0.41305	17.788
0.41661	15.16
0.42018	12.384
0.42374	9.5004
0.42731	6.5535
0.43087	3.5859
0.43444	0.62439
0.438	-2.3103
0.44157	-5.1904
0.44513	-7.9929
0.4487	-10.712
0.45226	-13.315
0.45583	-15.758
0.45939	-18.003
0.46296	-20.031
0.46652	-21.833
0.47009	-23.394
0.47365	-24.68
0.47722	-25.686
0.48078	-26.413
0.48435	-26.864
0.48791	-27.055
0.49148	-27.001
0.49504	-26.711
0.49861	-26.198
0.50217	-25.483
0.50574	-24.551
0.5093	-23.382
0.51287	-21.967
0.51643	-20.294
0.52	-18.347
0.52357	-16.143
0.52713	-13.706
0.5307	-11.073
0.53426	-8.2807
0.53783	-5.4088
0.54139	-2.5481
0.54496	0.19361
0.54852	2.7406
0.55209	5.0198
0.55565	6.9822
0.55922	8.6122
0.56278	9.9184
0.56635	10.942
0.56991	11.753
0.57348	12.416
0.57704	12.978
0.58061	13.487
0.58417	13.97
0.58774	14.41
0.5913	14.765
0.59487	14.98
0.59843	15.004
0.602	14.8
0.60556	14.342
0.60913	13.639
0.61269	12.705
0.61626	11.578
0.61982	10.292
0.62339	8.9094
0.62695	7.4837
0.63052	6.0721
0.63408	4.7094
0.63765	3.4068
0.64121	2.1874
0.64478	1.076
0.64834	0.085025
0.65191	-0.79358
0.65547	-1.5708
0.65904	-2.2618
0.6626	-2.8872
0.66617	-3.4782
0.66973	-4.0782
0.6733	-4.7097
0.67686	-5.3748
0.68043	-6.0675
0.68399	-6.7866
0.68756	-7.5227
0.69112	-8.2398
0.69469	-8.916
0.69825	-9.5247
0.70182	-10.039
0.70538	-10.443
0.70895	-10.72
0.71251	-10.877
0.71608	-10.913
0.71964	-10.831
0.72321	-10.646
0.72677	-10.368
0.73034	-10.025
0.7339	-9.6459
0.73747	-9.2612
0.74103	-8.9056
0.7446	-8.6112
0.74816	-8.3732
0.75173	-8.1775
0.75529	-7.9724
0.75886	-7.7121
0.76242	-7.3662
0.76599	-6.8965
0.76955	-6.2722
0.77312	-5.4912
0.77668	-4.5594
0.78025	-3.516
0.78381	-2.412
0.78738	-1.3073
0.79094	-0.25048
0.79451	0.72571
0.79807	1.6031
0.80164	2.3787
0.8052	3.0548
0.80877	3.6271
0.81234	4.1075
0.8159	4.5129
0.81947	4.8387
0.82303	5.0992
0.8266	5.3007
0.83016	5.4608
0.83373	5.5714
0.83729	5.6154
0.84086	5.5888
0.84442	5.4822
0.84799	5.2921
0.85155	5.0169
0.85512	4.6406
0.85868	4.1465
0.86225	3.5143
0.86581	2.7558
0.86938	1.8916
0.87294	0.9436
0.87651	-0.062449
0.88007	-1.0959
0.88364	-2.1158
0.8872	-3.0871
0.89077	-3.9873
0.89433	-4.7919
0.8979	-5.4881
0.90146	-6.0693
0.90503	-6.521
0.90859	-6.8376
0.91216	-7.0203
0.91572	-7.0701
0.91929	-6.9897
0.92285	-6.7946
0.92642	-6.4707
0.92998	-6.0188
0.93355	-5.447
0.93711	-4.7773
0.94068	-4.0142
0.94424	-3.1679
0.94781	-2.2738
0.95137	-1.3706
0.95494	-0.49685
0.9585	0.30578
0.96207	1.0178
0.96563	1.6207
0.9692	2.1087
0.97276	2.4848
0.97633	2.7522
0.97989	2.9305
0.98346	3.0373
0.98702	3.0786
0.99059	3.0419
0.99415	2.9261
0.99772	2.7103
1.0013	2.3833
1.0048	1.9444
1.0084	1.3935
1.012	0.72991
1.0155	-0.028727
1.0191	-0.83866
1.0227	-1.6514
1.0262	-2.4373
1.0298	-3.1557
1.0334	-3.782
1.0369	-4.2846
1.0405	-4.6564
1.0441	-4.9029
1.0476	-5.0489
1.0512	-5.1082
1.0548	-5.0907
1.0583	-5.0067
1.0619	-4.8533
1.0655	-4.626
1.069	-4.3201
1.0726	-3.9291
1.0761	-3.4581
1.0797	-2.9161
1.0833	-2.3324
1.0868	-1.7289
1.0904	-1.1314
1.094	-0.57378
1.0975	-0.076392
1.1011	0.33312
1.1047	0.6324
1.1082	0.79695
1.1118	0.82005
1.1154	0.70347
1.1189	0.47357
1.1225	0.14503
1.1261	-0.26544
1.1296	-0.7445
1.1332	-1.2878
1.1368	-1.869
1.1403	-2.4562
1.1439	-3.0359
1.1475	-3.5828
1.151	-4.0699
1.1546	-4.4679
1.1581	-4.7641
1.1617	-4.9401
1.1653	-4.9969
1.1688	-4.9415
1.1724	-4.7896
1.176	-4.5638
1.1795	-4.2882
1.1831	-3.9782
1.1867	-3.6445
1.1902	-3.3168
1.1938	-3.0202
1.1974	-2.7721
1.2009	-2.5828
1.2045	-2.445
1.2081	-2.3589
1.2116	-2.3132
1.2152	-2.2757
1.2188	-2.2315
1.2223	-2.1714
1.2259	-2.1059
1.2294	-2.0399
1.233	-1.9706
1.2366	-1.9142
1.2401	-1.8498
1.2437	-1.7668
1.2473	-1.6575
1.2508	-1.5203
1.2544	-1.3638
1.258	-1.1996
1.2615	-1.0306
1.2651	-0.86001
